# Supplementary material for: Clinical Talaromyces marneffei isolates exhibit enhanced stress tolerance and diminished antifungal responsiveness relative to non-clinical strains
Source: Front Fungal Biol. 2026 May 5;7:1838799. doi: 10.3389/ffunb.2026.1838799 (PMC13183614; doi:10.3389/ffunb.2026.1838799)
Supplement: Supplementary file 1 [file Table1.xlsx]

## Sheet: Sheet1
序号	ID	氟康唑	伊曲康唑	伏立康唑	泊沙康唑	艾莎康唑	两性霉素B	米卡芬净	阿尼芬净	卡泊芬净
1	170203儿童	2	0.007	0.001	0.001	0.001	0.5	8	8	16
2	170327	0.5	0.007	0.001	0.001	0.001	2	8	8	16
3	161315	1	0.015	0.001	0.001	0.001	1	16	8	16
4	151105	1	0.007	0.001	0.003	0.001	1	16	16	16
5	130123	0.5	0.007	0.001	0.003	0.001	1	16	8	16
6	120608	1	0.015	0.001	0.001	0.001	0.5	8	16	16
7	110517	0.5	0.007	0.001	0.003	0.001	0.5	8	16	16
8	刘舒涵	1	0.007	0.001	0.007	0.001	1	16	8	16
9	覃兆珩	1	0.007	0.001	0.001	0.001	1	16	8	16
10	薛荣炜	1	0.015	0.001	0.001	0.001	1	8	8	16
11	罗雍顺	2	0.007	0.001	0.001	0.001	1	16	8	16
12	韦昊辰	2	0.007	0.001	0.003	0.001	2	16	8	16
1	08035 HIV-	1	0.007	0.007	0.003	0.001	0.5	8	8	8
2	08036	1	0.007	0.015	0.001	0.0008	1	16	8	8
3	08037	1	0.007	0.015	0.003	0.001	0.5	8	16	16
4	08038	2	0.015	0.007	0.003	0.0008	2	8	16	16
5	08039	2	0.015	0.007	0.001	0.001	1	16	16	16
6	09002	2	0.007	0.015	0.003	0.001	0.5	8	16	16
7	09003	1	0.003	0.007	0.003	0.001	2	32	16	32
8	09004	1	0.015	0.007	0.001	0.007	2	16	8	16
9	09005	2	0.015	0.007	0.007	0.003	2	16	16	8
10	09006	0.5	0.015	0.007	0.007	0.001	2	8	8	8
11	09007	2	0.003	0.003	0.001	0.001	1	8	16	16
12	09008	2	0.003	0.003	0.007	0.001	2	16	8	16
13	09009	2	0.015	0.007	0.003	0.001	2	32	8	8
14	09010	2	0.015	0.007	0.001	0.003	2	32	8	8
15	09011	2	0.003	0.007	0.003	0.003	2	8	8	8
16	09012	1	0.015	0.007	0.003	0.001	2	8	8	8
17	09013	2	0.015	0.007	0.003	0.001	2	8	16	16
18	09014	2	0.015	0.003	0.003	0.003	1	16	16	16
19	09015	0.5	0.003	0.003	0.007	0.001	0.25	16	16	16
20	09016	2	0.007	0.003	0.007	0.001	1	16	8	16
21	09017	2	0.007	0.003	0.003	0.001	0.5	32	16	32
22	09018	2	0.015	0.007	0.001	0.001	1	32	16	32
23	09019	2	0.015	0.007	0.003	0.001	0.5	8	16	16
24	09020	2	0.007	0.007	0.003	0.001	2	8	16	16
25	09021	2	0.03	0.007	0.003	0.001	2	32	8	16
26	09022	2	0.015	0.015	0.003	0.001	1	32	8	32
27	09023	16	0.003	0.03	0.003	0.001	1	32	8	32
28	09024	2	0.015	0.007	0.003	0.001	0.25	16	8	16
29	09025	2	0.015	0.015	0.003	0.001	0.5	16	16	8
30	09026	1	0.015	0.015	0.003	0.001	1	8	16	16
31	09027	0.5	0.015	0.015	0.003	0.003	1	8	8	8
32	09028	0.5	0.03	0.015	0.003	0.001	2	8	8	16
33	09029	0.5	0.015	0.007	0.003	0.0008	1	32	8	16
34	09030	4	0.015	0.007	0.001	0.0008	0.25	16	16	32
35	09031	2	0.007	0.007	0.007	0.001	2	16	16	32
36	09032	4	0.015	0.007	0.003	0.0008	1	32	16	16
37	09033	2	0.007	0.007	0.003	0.001	2	32	8	16
38	09034	4	0.015	0.015	0.003	0.001	2	8	16	8
39	09035	0.5	0.007	0.015	0.003	0.001	2	8	16	8
40	09036	2	0.015	0.015	0.003	0.001	2	8	16	16
41	09037	2	0.015	0.015	0.001	0.001	2	32	16	16
42	110102	2	0.03	0.015	0.001	0.0008	2	32	8	16
43	110222	4	0.015	0.003	0.001	0.001	2	16	16	16
44	110301	2	0.007	0.015	0.001	0.001	2	16	16	8
45	110308	0.5	0.007	0.015	0.003	0.001	2	16	16	16
46	110309	1	0.015	0.015	0.003	0.001	2	16	16	16
47	110502	1	0.003	0.015	0.003	0.001	2	32	8	8
48	110610.a	0.5	0.015	0.015	0.003	0.0008	2	32	8	16
49	110610b110629	0.5	0.003	0.003	0.003	0.003	0.5	32	16	16
50	120311	1	0.007	0.003	0.003	0.001	1	32	16	8
51	120313a	1	0.007	0.003	0.003	0.001	0.5	16	16	8
52	120313b	2	0.015	0.003	0.001	0.001	1	16	8	16
53	120313c	2	0.015	0.003	0.003	0.001	1	16	8	16
54	120313d	0.5	0.03	0.007	0.003	0.001	1	16	16	32
55	120313f	0.5	0.007	0.007	0.003	0.003	2	8	16	32
56	120613a	1	0.007	0.007	0.003	0.003	2	32	8	16
57	120613b	2	0.015	0.007	0.003	0.003	2	32	8	8
58	120614	2	0.015	0.007	0.003	0.001	2	16	16	8
59	120625	2	0.007	0.003	0.003	0.001	1	8	16	16
60	120713	2	0.003	0.003	0.003	0.001	0.5	16	8	16
61	120730	0.5	0.003	0.003	0.003	0.001	0.5	8	8	32
62	120808	2	0.015	0.003	0.003	0.001	1	8	16	32
63	120810	2	0.015	0.015	0.003	0.001	1	16	16	16
64	121011	2	0.007	0.007	0.003	0.001	2	32	8	16
65	130205	2	0.015	0.007	0.003	0.001	2	32	8	32
66	130504	2	0.015	0.007	0.003	0.001	1	32	8	32
67	130529	1	0.007	0.007	0.003	0.001	1	16	16	32
68	130902	1	0.015	0.003	0.003	0.001	2	16	8	16
69	130917	2	0.015	0.003	0.001	0.001	2	16	16	16
70	130927	2	0.003	0.003	0.003	0.001	1	32	16	32
71	140730	0.5	0.003	0.003	0.003	0.001	2	32	8	32
72	140617	2	0.003	0.003	0.003	0.001	1	16	16	32
73	141201	2	0.003	0.003	0.003	0.001	1	16	8	32
74	140504	2	0.03	0.015	0.003	0.015	2	32	8	16
75	140311	2	0.003	0.003	0.003	0.007	0.5	16	16	16
76	140102	2	0.03	0.015	0.003	0.007	2	16	16	8
77	4691	0.5	0.007	0.03	0.007	0.001	2	32	16	32
78	131012	2	0.003	0.003	0.003	0.001	0.5	32	8	32
79	130928	2	0.03	0.06	0.003	0.001	2	32	16	32
80	130810	8	0.007	0.06	0.003	0.001	2	32	16	32
81	150313	1	0.015	0.03	0.003	0.001	2	16	16	8
82	151105	1	0.003	0.06	0.001	0.001	2	16	16	16
83	151024	1	0.003	0.015	0.007	0.001	0.5	16	16	8
84	151021	2	0.015	0.015	0.001	0.001	2	16	8	16
85	150831	16	0.007	0.06	0.001	0.001	2	16	16	8
86	150402	2	0.015	0.03	0.003	0.001	2	32	16	32
87	150310	1	0.015	0.007	0.003	0.001	2	32	16	32
88	150226	2	0.015	0.007	0.003	0.001	2	32	16	16
89	150104	1	0.003	0.015	0.003	0.001	2	16	8	8
90	160426	2	0.007	0.015	0.001	0.001	2	8	8	32
91	160326	2	0.003	0.015	0.001	0.001	0.5	32	16	32
92	160326	1	0.015	0.007	0.003	0.001	2	32	16	16
93	16012112	2	0.015	0.007	0.003	0.001	2	32	8	8
94	160126	2	0.015	0.015	0.003	0.001	1	32	16	16
95	160216	2	0.015	0.015	0.003	0.001	2	16	16	32
96	16012110	2	0.015	0.015	0.007	0.001	1	8	8	32
97	16012109	2	0.015	0.003	0.003	0.001	2	8	8	32
98	16012108	2	0.015	0.03	0.003	0.001	2	32	16	16
99	16012107	2	0.015	0.015	0.003	0.001	2	32	8	16
100	16012106	2	0.015	0.007	0.003	0.001	2	32	8	16
101	16012104	2	0.015	0.015	0.007	0.001	2	16	16	8
102	16012013	2	0.015	0.007	0.003	0.001	2	16	16	16
103	16012102	1	0.015	0.015	0.003	0.001	2	16	16	32
104	16012101	1	0.003	0.007	0.003	0.001	1	16	16	32
105	16012105	1	0.015	0.03	0.003	0.001	2	32	16	32
106	170413	2	0.015	0.03	0.003	0.001	1	32	16	16
107	170401	1	0.03	0.03	0.001	0.001	2	16	16	16
108	170301	2	0.015	0.015	0.003	0.001	1	16	8	16
1	131010 HIV+	2	0.007	0.007	0.003	0.001	1	16	4	8
2	130805	2	0.015	0.001	0.001	0.003	0.25	16	8	16
3	141027	2	0.007	0.007	0.001	0.001	1	8	8	16
4	120303	2	0.007	0.007	0.003	0.001	0.25	8	8	8
5	120203	4	0.007	0.001	0.001	0.001	1	16	8	16
6	120108	2	0.007	0.007	0.003	0.003	2	16	4	16
7	111226	2	0.007	0.015	0.003	0.001	0.5	16	16	16
8	111230a	2	0.007	0.015	0.001	0.001	1	16	8	16
9	111230b	2	0.007	0.007	0.003	0.001	1	16	8	16
10	170406	4	0.007	0.007	0.003	0.001	0.5	16	16	16
11	180320	4	0.007	0.015	0.001	0.001	1	16	8	16
12	180530	8	0.007	0.015	0.001	0.001	1	16	8	16
13	180709	8	0.015	0.003	0.001	0.001	1	8	32	16
14	190705	2	0.015	0.003	0.003	0.001	2	8	16	16
15	190907	2	0.015	0.015	0.003	0.001	2	8	16	16
16	191218	2	0.007	0.001	0.001	0.001	1	8	16	16
17	200324	2	0.015	0.015	0.001	0.001	2	8	32	16
18	200710	1	0.007	0.007	0.003	0.001	1	8	8	16
19	200909	1	0.007	0.007	0.003	0.001	1	16	4	16
20	200917	1	0.007	0.007	0.003	0.001	1	16	4	8
21	劳小安	1	0.007	0.015	0.003	0.001	1	16	8	8
22	李海遥	2	0.007	0.015	0.003	0.001	1	8	4	16
23	刘玉兰	2	0.007	0.007	0.003	0.001	2	8	8	8
24	陆正庭	2	0.007	0.007	0.003	0.001	0.5	8	8	16
25	麻克谋	1	0.007	0.007	0.001	0.003	2	16	8	16
26	农云飞	1	0.007	0.003	0.001	0.001	2	8	8	16
27	覃玉星	4	0.015	0.003	0.001	0.001	2	8	8	8
28	韦昌杜	2	0.007	0.007	0.003	0.001	2	8	16	8
29	赵英贵	2	0.007	0.007	0.003	0.001	2	8	16	16
30	韩克严	2	0.007	0.003	0.001	0.015	0.25	8	16	16
31	黄艳国	2	0.03	0.003	0.003	0.001	2	16	8	8
32	蒙石扬	2	0.007	0.015	0.001	0.003	0.5	16	32	16
33	覃林森	4	0.007	0.003	0.003	0.001	1	16	16	16
34	陆准	2	0.007	0.015	0.001	0.001	1	8	16	16
35	农凯杰	2	0.007	0.007	0.003	0.001	2	8	16	8
36	宋强	1	0.007	0.015	0.001	0.001	1	8	16	16
37	汪桂朝	1	0.015	0.001	0.003	0.001	1	16	8	16
38	韦方治	2	0.007	0.001	0.001	0.001	1	16	32	16
39	罗宏文	2	0.015	0.003	0.003	0.007	2	8	32	16
40	朱琳	2	0.007	0.001	0.001	0.001	1	8	16	16
41	张福德	1	0.007	0.003	0.003	0.001	1	8	16	16
42	唐桂金	1	0.007	0.015	0.003	0.007	0.5	8	16	8
43	曾月仪	1	0.007	0.007	0.003	0.001	0.25	8	8	8
44	杨家杰	2	0.007	0.003	0.001	0.001	2	16	8	16
45	覃美干	2	0.007	0.007	0.001	0.001	2	16	8	16
46	岑国辉	2	0.007	0.007	0.001	0.001	2	16	8	16
47	陈俊汕	4	0.007	0.003	0.001	0.001	0.5	16	8	16
48	蒙金标	4	0.007	0.007	0.001	0.001	1	16	8	8
49	韦贤永	4	0.007	0.003	0.001	0.001	1	16	32	16
50	黄俊杰	4	0.007	0.007	0.001	0.001	0.5	16	8	16
51	关兴龙	2	0.007	0.003	0.003	0.001	1	16	8	16
52	刘可运	2	0.007	0.007	0.003	0.001	1	16	8	16
53	白志明	2	0.007	0.007	0.003	0.001	2	16	32	16
54	宁光	2	0.015	0.007	0.003	0.003	1	8	8	16
55	潘涛光	2	0.007	0.007	0.003	0.001	1	8	8	16
56	张东彩	2	0.007	0.007	0.001	0.001	1	16	8	16
1	竹鼠09049	0.25	0.007	0.003	0.001	0.0008	2	16	8	8
2	09050	4	0.007	0.003	0.001	0.0016	2	8	4	8
3	09051	1	0.007	0.003	0.001	0.0016	2	16	4	8
4	09052	0.5	0.007	0.003	0.007	0.001	1	16	4	16
5	09053	2	0.007	0.003	0.003	0.001	1	16	16	16
6	09054	1	0.007	0.015	0.001	0.001	1	8	8	8
7	09055	0.5	0.007	0.007	0.001	0.001	1	8	4	8
8	09056	1	0.007	0.003	0.001	0.001	1	8	8	16
9	09057	1	0.007	0.003	0.003	0.001	2	8	8	16
10	09061	2	0.015	0.003	0.003	0.003	1	8	8	8
11	09062	0.25	0.007	0.003	0.001	0.0008	2	16	8	8
12	09063	4	0.007	0.003	0.001	0.0016	2	8	4	8
13	09064	1	0.007	0.003	0.001	0.0016	2	16	4	8
14	09065	0.5	0.007	0.003	0.007	0.001	1	16	4	16
15	09072	2	0.007	0.003	0.003	0.001	1	16	16	16
16	09079	1	0.007	0.015	0.001	0.001	1	8	8	8
17	cave	0.5	0.007	0.007	0.001	0.001	1	8	4	8
18	cave	1	0.007	0.003	0.001	0.001	1	8	8	16
19	Soil around	1	0.007	0.003	0.003	0.001	2	8	8	16
20	Soil around	2	0.015	0.003	0.003	0.003	1	8	8	8
